# Supplementary material for: Synthesis and crystal structure of γ-SrNCN at 38 GPa
Source: Acta Crystallogr E Crystallogr Commun. 2026 Jun 12;82(Pt 7):764–7. doi: 10.1107/S2056989026006080 (PMC13330835; doi:10.1107/S2056989026006080)
Supplement: Supplementary file 1 [file e-82-00764-sup1.cif]

##############################################################################
#                                                                            #
# This CIF contains the data in a paper accepted for publication in          #
# Acta Crystallographica Section E. It conforms to the requirements of       #
# Notes for Authors for Acta Crystallographica Section E, and has been       #
# peer reviewed under the auspices of the IUCr Commission on Journals.       #
#                                                                            #
# Full details of the Crystallographic Information File format               #
# are given in the paper "The Crystallographic Information File (CIF):       #
# a New Standard Archive File for Crystallography" by S. R. Hall, F. H.      #
# Allen and I. D. Brown [Acta Cryst. (1991), A47, 655-685].                  #
#                                                                            #
# The current version of the core CIF dictionary is obtainable from          #
# ftp://ftp.iucr.org/pub/cif_core.dic.                                       #
#                                                                            #
# Software is freely available for graphical display of the structure(s)     #
# in this CIF. For information consult the CIF software page                 #
# http://www.iucr.org/resources/cif/software.                                #
#                                                                            #
# This file may be used for bona fide research purposes within the           #
# scientific community so long as proper attribution is given to the journal # 
# article from which it was obtained.                                        #
#                                                                            #
##############################################################################
data_I
_audit_creation_method
;
Olex2 1.5
(compiled 2025.07.13 svn.rb7424aed for OlexSys, GUI svn.r7314)
;
_journal_date_recd_electronic     2026-05-01
_journal_date_accepted     2026-06-09
_journal_name_full     'Acta Crystallographica, Section E'
_journal_year     2026
_journal_volume     82
_journal_issue      1
_journal_page_first     0
_journal_page_last     0
_journal_paper_category     GI
_journal_paper_doi     10.1107/S2056989026006080
_journal_coeditor_code     MEU2002
_publ_contact_author_name     'Lukas Br\"uning'
_publ_contact_author_address
;
Institute for Inorganic and Analytical Chemistry,
Goethe University Frankfurt, Max-von-Laue-Stra\&se 7 ,
 60438 Frankfurt am Main, Germany
;
_publ_contact_author_email     'maxim.bykov@chemie.uni-frankfurt.de'
_publ_contact_author_fax     ?
_publ_contact_author_phone     ?
_publ_section_title
;
Synthesis and Crystal Structure of <i>\g</i>-SrNCN at 38 GPa
;
loop_
    _publ_author_name
    _publ_author_footnote
    _publ_author_address
    'Br\"uning, Lukas' .
;
Institute for Inorganic and Analytical Chemistry, Goethe University Frankfurt,
Max-von-Laue-Stra\&se 7,  60438 Frankfurt am Main, Germany
;
    'Krach, Georg' .
;
Department of Chemistry, University of Munich (LMU), Butenandtstrasse 5-13 (D),
81377 Munich, Germany
;
    'Jurzick, Pascal Lennert' .
;
Institute for Inorganic and Analytical Chemistry, Goethe University Frankfurt,
Max-von-Laue-Stra\&se 7,  60438 Frankfurt am Main, Germany
;
    'Schnick, Wolfgang' .
;
Department of Chemistry, University of Munich (LMU), Butenandtstrasse 5-13 (D),
81377 Munich, Germany
;
    'Bykov, Maxim' .
;
Institute for Inorganic and Analytical Chemistry, Goethe University Frankfurt,
Max-von-Laue-Stra\&se 7,  60438 Frankfurt am Main, Germany
;
_publ_section_synopsis
;
<i>\g</i>-SrNCN was synthesized from a mixture of strontium subnitride (Sr~2~N)
and tetracyanoethylene (C~6~N~4~) at 38 (3) GPa in a laser-heated diamond
anvil cell. The new polymorph crystallizes in the space group
<i>I</i>4/<i>mcm</i> (No. 140), where the Sr^2+^ and NCN^2-^ packing can be
derived from the CsCl (B2) structure type.
;
_chemical_name_systematic     '\g-Strontium carbodiimide'
_chemical_name_common     ?
_chemical_formula_moiety     'C N2 Sr'
_chemical_formula_sum     'C N2 Sr'
_chemical_formula_iupac     'Sr N C N'
_chemical_formula_weight     127.65
_chemical_melting_point     ?
_space_group_crystal_system     tetragonal
_space_group_name_H-M_alt     'I 4/m c m'
_space_group_name_Hall     '-I 4 2c'
loop_
    _space_group_symop_operation_xyz
    'x, y, z'
    '-x, -y, z'
    '-y, x, z'
    'y, -x, z'
    '-x, y, -z+1/2'
    'x, -y, -z+1/2'
    'y, x, -z+1/2'
    '-y, -x, -z+1/2'
    'x+1/2, y+1/2, z+1/2'
    '-x+1/2, -y+1/2, z+1/2'
    '-y+1/2, x+1/2, z+1/2'
    'y+1/2, -x+1/2, z+1/2'
    '-x+1/2, y+1/2, -z+1'
    'x+1/2, -y+1/2, -z+1'
    'y+1/2, x+1/2, -z+1'
    '-y+1/2, -x+1/2, -z+1'
    '-x, -y, -z'
    'x, y, -z'
    'y, -x, -z'
    '-y, x, -z'
    'x, -y, z-1/2'
    '-x, y, z-1/2'
    '-y, -x, z-1/2'
    'y, x, z-1/2'
    '-x+1/2, -y+1/2, -z+1/2'
    'x+1/2, y+1/2, -z+1/2'
    'y+1/2, -x+1/2, -z+1/2'
    '-y+1/2, x+1/2, -z+1/2'
    'x+1/2, -y+1/2, z'
    '-x+1/2, y+1/2, z'
    '-y+1/2, -x+1/2, z'
    'y+1/2, x+1/2, z'
_cell_length_a     5.311(2)
_cell_length_b     5.311(2)
_cell_length_c     5.790(6)
_cell_angle_alpha     90
_cell_angle_beta     90
_cell_angle_gamma     90
_cell_volume     163.3(2)
_cell_formula_units_Z     4
_cell_measurement_reflns_used     94
_cell_measurement_theta_min     2.2120
_cell_measurement_theta_max     14.6590
_cell_measurement_temperature     293(2)
_exptl_crystal_description     irregular
_exptl_crystal_colour     'dull dark gray'
_exptl_crystal_size_max     0.001
_exptl_crystal_size_mid     0.001
_exptl_crystal_size_min     0.001
_exptl_crystal_density_diffrn     5.191
_exptl_crystal_density_meas     ?
_exptl_crystal_density_method     ?
_exptl_crystal_F_000     232
_exptl_absorpt_coefficient_mu     3.005
_exptl_absorpt_correction_type     multi-scan
_exptl_absorpt_process_details
;
(CrysAlisPro; Rigaku OD, 2025)
;
_exptl_absorpt_correction_T_min     0.14962
_exptl_absorpt_correction_T_max     1.00000
_exptl_special_details
;
X-ray diffraction was measured at 38 (3) GPa on synthesis products, produced
 by laser-heating in a diamond anvil cell with an opening angle of
 70\%. Tetracyanoethylene was used as the pressure-transmitting medium. Pressure
 was determined using the pressure-frequency relationship of the stressed
 diamond Raman band.
;
_diffrn_ambient_temperature     293(2)
_diffrn_source     synchrotron
_diffrn_radiation_type     synchrotron
_diffrn_radiation_wavelength     0.2908
_diffrn_radiation_monochromator     synchrotron
_diffrn_measurement_device_type     'customized \w-circle diffractometer'
_diffrn_measurement_device     'abstract diffractometer'
_diffrn_measurement_method     '\w scans'
_diffrn_detector     'Flat panel'
_diffrn_measurement_specimen_support
;
Diamond anvil cell, effective opening angle of 70\%.
;
_diffrn_detector_area_resol_mean     5.0
_diffrn_reflns_number     366
_diffrn_reflns_av_R_equivalents     0.0723
_diffrn_reflns_av_unetI/netI     0.0821
_diffrn_reflns_theta_min     3.636
_diffrn_reflns_theta_max     17.013
_diffrn_reflns_theta_full     10.048
_diffrn_measured_fraction_theta_max     0.522
_diffrn_measured_fraction_theta_full     0.654
_diffrn_reflns_limit_h_min     -7
_diffrn_reflns_limit_h_max     7
_diffrn_reflns_limit_k_min     -8
_diffrn_reflns_limit_k_max     7
_diffrn_reflns_limit_l_min     -7
_diffrn_reflns_limit_l_max     8
_diffrn_radiation_probe     x-ray
_refine_special_details     ?
_reflns_number_total     109
_reflns_number_gt     70
_reflns_threshold_expression     'I > 2\s(I)'
_refine_ls_structure_factor_coef     Fsqd
_refine_ls_matrix_type     full
_refine_ls_R_factor_all     0.0871
_refine_ls_R_factor_gt     0.0604
_refine_ls_wR_factor_gt     0.1438
_refine_ls_wR_factor_ref     0.1563
_refine_ls_goodness_of_fit_ref     1.151
_refine_ls_restrained_S_all     1.151
_refine_ls_number_reflns     109
_refine_ls_number_parameters     10
_refine_ls_number_restraints     0
_refine_ls_hydrogen_treatment     undef
_refine_ls_weighting_scheme     calc
_refine_ls_weighting_details
                      'w=1/[\s^2^(Fo^2^)+(0.0651P)^2^] where P=(Fo^2^+2Fc^2^)/3'
_atom_sites_solution_hydrogens     .
_atom_sites_solution_primary     dual
_atom_sites_solution_secondary     ?
_refine_ls_shift/su_max     0.000
_refine_ls_shift/su_mean     0.000
_refine_diff_density_max     1.968
_refine_diff_density_min     -1.690
_refine_ls_extinction_method     none
_refine_ls_extinction_coef     .
loop_
    _atom_type_symbol
    _atom_type_description
    _atom_type_scat_dispersion_real
    _atom_type_scat_dispersion_imag
    _atom_type_scat_source
    'C' 'C' -0.0010 0.0002
                         'International Tables Vol C Tables 4.2.6.8 and 6.1.1.4'
    'N' 'N' -0.0012 0.0004
                         'International Tables Vol C Tables 4.2.6.8 and 6.1.1.4'
    'Sr' 'Sr' 0.2304 0.6942
                         'International Tables Vol C Tables 4.2.6.8 and 6.1.1.4'
_computing_data_collection
;
CrysAlisPro 1.171.45.40a (Rigaku OD, 2025)
;
_computing_cell_refinement
;
CrysAlisPro 1.171.45.40a (Rigaku OD, 2025)
;
_computing_data_reduction
;
CrysAlisPro 1.171.45.40a (Rigaku OD, 2025)
;
_computing_structure_solution
;
<i>SHELXT2014/5</i> (Sheldrick, 2015a)
;
_computing_structure_refinement
;
<i>SHELXL2014/7</i> (Sheldrick, 2015b)
;
_computing_molecular_graphics
;
Olex2 1.5 (Dolomanov <i>et al.</i>,  2009)
;
_computing_publication_material
;
Olex2 1.5 (Dolomanov <i>et al.</i>,  2009)
;
loop_
    _atom_site_type_symbol
    _atom_site_label
    _atom_site_fract_x
    _atom_site_fract_y
    _atom_site_fract_z
    _atom_site_U_iso_or_equiv
    _atom_site_adp_type
    _atom_site_calc_flag
    _atom_site_occupancy
    _atom_site_disorder_assembly
    _atom_site_disorder_group
    Sr Sr01 0.5000 0.5000 0.2500 0.0118(5) Uani d 1 . .
    C C1 0.5000 0.0000 0.0000 0.012(3) Uani d 1 . .
    N N1 0.3373(18) 0.1627(18) 0.0000 0.013(2) Uani d 1 . .
loop_
    _atom_site_aniso_label
    _atom_site_aniso_U_11
    _atom_site_aniso_U_22
    _atom_site_aniso_U_33
    _atom_site_aniso_U_12
    _atom_site_aniso_U_13
    _atom_site_aniso_U_23
    Sr01 0.0132(6) 0.0132(6) 0.0092(11) 0.000 0.000 0.000
    C1 0.012(5) 0.012(5) 0.013(11) -0.008(6) 0.000 0.000
    N1 0.009(3) 0.009(3) 0.019(8) 0.001(4) 0.000 0.000
_geom_special_details
;
 All esds (except the esd in the dihedral angle between two l.s. planes)
 are estimated using the full covariance matrix.  The cell esds are taken
 into account individually in the estimation of esds in distances, angles
 and torsion angles; correlations between esds in cell parameters are only
 used when they are defined by crystal symmetry.  An approximate (isotropic)
 treatment of cell esds is used for estimating esds involving l.s. planes.
;
loop_
    _geom_bond_atom_site_label_1
    _geom_bond_atom_site_label_2
    _geom_bond_site_symmetry_2
    _geom_bond_distance
    _geom_bond_publ_flag
    Sr01 Sr01 17_665 2.895(3) ?
    Sr01 Sr01 17_666 2.895(3) ?
    Sr01 C1 11 3.0245(11) ?
    Sr01 C1 . 3.0245(11) ?
    Sr01 N1 19_565 2.460(4) ?
    Sr01 N1 27 2.460(4) ?
    Sr01 N1 . 2.460(4) ?
    Sr01 N1 3_655 2.460(4) ?
    Sr01 N1 17_665 2.460(4) ?
    Sr01 N1 25 2.460(4) ?
    Sr01 N1 11 2.460(4) ?
    Sr01 N1 9 2.460(4) ?
    C1 Sr01 25_655 3.0245(11) ?
    C1 Sr01 9_544 3.0245(11) ?
    C1 Sr01 9_444 3.0245(11) ?
    C1 Sr01 25 3.0245(11) ?
    C1 Sr01 17_655 3.0245(11) ?
    C1 Sr01 17_665 3.0245(11) ?
    C1 Sr01 1_545 3.0245(11) ?
    C1 N1 . 1.222(13) ?
    C1 N1 17_655 1.222(13) ?
    N1 Sr01 9_444 2.460(4) ?
    N1 Sr01 25 2.460(4) ?
    N1 Sr01 17_665 2.460(4) ?
loop_
    _geom_angle_atom_site_label_1
    _geom_angle_atom_site_label_2
    _geom_angle_atom_site_label_3
    _geom_angle_site_symmetry_1
    _geom_angle_site_symmetry_3
    _geom_angle
    _geom_angle_publ_flag
    Sr01 Sr01 Sr01 17_666 17_665 180.0 ?
    Sr01 Sr01 C1 17_666 . 118.59(3) ?
    Sr01 Sr01 C1 17_665 11 118.59(3) ?
    Sr01 Sr01 C1 17_665 . 61.41(3) ?
    Sr01 Sr01 C1 17_666 11 61.41(3) ?
    C1 Sr01 C1 . 11 180.0 ?
    N1 Sr01 Sr01 9 17_665 126.04(7) ?
    N1 Sr01 Sr01 19_565 17_666 126.04(7) ?
    N1 Sr01 Sr01 11 17_666 53.96(7) ?
    N1 Sr01 Sr01 . 17_665 53.96(7) ?
    N1 Sr01 Sr01 . 17_666 126.04(7) ?
    N1 Sr01 Sr01 19_565 17_665 53.96(7) ?
    N1 Sr01 Sr01 3_655 17_665 53.96(7) ?
    N1 Sr01 Sr01 17_665 17_665 53.96(7) ?
    N1 Sr01 Sr01 9 17_666 53.96(7) ?
    N1 Sr01 Sr01 17_665 17_666 126.04(7) ?
    N1 Sr01 Sr01 25 17_666 53.96(7) ?
    N1 Sr01 Sr01 3_655 17_666 126.04(7) ?
    N1 Sr01 Sr01 25 17_665 126.04(7) ?
    N1 Sr01 Sr01 27 17_665 126.04(7) ?
    N1 Sr01 Sr01 27 17_666 53.96(7) ?
    N1 Sr01 Sr01 11 17_665 126.04(7) ?
    N1 Sr01 C1 17_665 . 110.97(18) ?
    N1 Sr01 C1 25 11 91.5(2) ?
    N1 Sr01 C1 11 . 157.1(3) ?
    N1 Sr01 C1 11 11 22.9(3) ?
    N1 Sr01 C1 9 11 53.8(3) ?
    N1 Sr01 C1 25 . 88.5(2) ?
    N1 Sr01 C1 17_665 11 69.03(18) ?
    N1 Sr01 C1 3_655 . 53.8(3) ?
    N1 Sr01 C1 9 . 126.2(3) ?
    N1 Sr01 C1 3_655 11 126.2(3) ?
    N1 Sr01 C1 . 11 157.1(3) ?
    N1 Sr01 C1 27 . 69.03(18) ?
    N1 Sr01 C1 . . 22.9(3) ?
    N1 Sr01 C1 19_565 11 88.5(2) ?
    N1 Sr01 C1 19_565 . 91.5(2) ?
    N1 Sr01 C1 27 11 110.97(18) ?
    N1 Sr01 N1 9 17_665 80.5(2) ?
    N1 Sr01 N1 3_655 27 80.5(2) ?
    N1 Sr01 N1 . 27 86.5(5) ?
    N1 Sr01 N1 17_665 27 138.9(5) ?
    N1 Sr01 N1 9 11 69.74(7) ?
    N1 Sr01 N1 9 25 107.91(13) ?
    N1 Sr01 N1 25 27 69.74(7) ?
    N1 Sr01 N1 . 17_665 107.91(13) ?
    N1 Sr01 N1 9 19_565 138.9(5) ?
    N1 Sr01 N1 . 19_565 69.74(7) ?
    N1 Sr01 N1 9 27 69.74(7) ?
    N1 Sr01 N1 19_565 17_665 69.74(7) ?
    N1 Sr01 N1 19_565 25 86.5(5) ?
    N1 Sr01 N1 11 27 107.91(13) ?
    N1 Sr01 N1 19_565 3_655 107.91(13) ?
    N1 Sr01 N1 11 17_665 86.5(5) ?
    N1 Sr01 N1 11 3_655 149.1(6) ?
    N1 Sr01 N1 9 . 149.1(6) ?
    N1 Sr01 N1 25 3_655 138.9(5) ?
    N1 Sr01 N1 25 17_665 149.1(6) ?
    N1 Sr01 N1 17_665 3_655 69.74(7) ?
    N1 Sr01 N1 . 11 138.9(5) ?
    N1 Sr01 N1 . 25 80.5(2) ?
    N1 Sr01 N1 9 3_655 86.5(5) ?
    N1 Sr01 N1 19_565 27 149.1(6) ?
    N1 Sr01 N1 11 25 69.74(7) ?
    N1 Sr01 N1 . 3_655 69.74(7) ?
    N1 Sr01 N1 19_565 11 80.5(2) ?
    Sr01 C1 Sr01 . 9_444 103.24(2) ?
    Sr01 C1 Sr01 17_655 25 103.24(2) ?
    Sr01 C1 Sr01 25 9_544 180.0 ?
    Sr01 C1 Sr01 9_444 25 57.19(5) ?
    Sr01 C1 Sr01 25_655 9_544 57.19(5) ?
    Sr01 C1 Sr01 1_545 9_544 103.24(2) ?
    Sr01 C1 Sr01 25_655 25 122.81(5) ?
    Sr01 C1 Sr01 25_655 9_444 180.0 ?
    Sr01 C1 Sr01 17_665 25 103.24(2) ?
    Sr01 C1 Sr01 . 9_544 103.24(2) ?
    Sr01 C1 Sr01 17_655 9_544 76.76(2) ?
    Sr01 C1 Sr01 . 17_655 180.0 ?
    Sr01 C1 Sr01 . 25_655 76.76(2) ?
    Sr01 C1 Sr01 . 25 76.76(2) ?
    Sr01 C1 Sr01 9_444 1_545 103.24(2) ?
    Sr01 C1 Sr01 17_665 9_544 76.76(2) ?
    Sr01 C1 Sr01 17_655 1_545 57.19(5) ?
    Sr01 C1 Sr01 1_545 25 76.76(2) ?
    Sr01 C1 Sr01 . 17_665 57.19(5) ?
    Sr01 C1 Sr01 9_444 17_655 76.76(2) ?
    Sr01 C1 Sr01 25_655 17_665 103.24(2) ?
    Sr01 C1 Sr01 9_444 9_544 122.81(5) ?
    Sr01 C1 Sr01 9_444 17_665 76.76(2) ?
    Sr01 C1 Sr01 . 1_545 122.81(5) ?
    Sr01 C1 Sr01 17_655 17_665 122.81(5) ?
    Sr01 C1 Sr01 1_545 17_665 180.0 ?
    Sr01 C1 Sr01 25_655 1_545 76.76(2) ?
    Sr01 C1 Sr01 25_655 17_655 103.24(2) ?
    N1 C1 Sr01 17_655 25 128.380(11) ?
    N1 C1 Sr01 17_655 17_665 128.380(11) ?
    N1 C1 Sr01 . 17_655 128.380(11) ?
    N1 C1 Sr01 . 9_544 128.380(11) ?
    N1 C1 Sr01 17_655 25_655 51.620(11) ?
    N1 C1 Sr01 17_655 17_655 51.620(11) ?
    N1 C1 Sr01 17_655 . 128.380(11) ?
    N1 C1 Sr01 . 25 51.620(11) ?
    N1 C1 Sr01 . 1_545 128.380(11) ?
    N1 C1 Sr01 . 17_665 51.620(11) ?
    N1 C1 Sr01 17_655 9_444 128.380(11) ?
    N1 C1 Sr01 . 25_655 128.380(11) ?
    N1 C1 Sr01 17_655 9_544 51.620(11) ?
    N1 C1 Sr01 . . 51.620(11) ?
    N1 C1 Sr01 17_655 1_545 51.620(11) ?
    N1 C1 Sr01 . 9_444 51.620(11) ?
    N1 C1 N1 17_655 . 180.0(13) ?
    Sr01 N1 Sr01 . 17_665 72.09(13) ?
    Sr01 N1 Sr01 9_444 . 149.1(6) ?
    Sr01 N1 Sr01 9_444 17_665 99.5(2) ?
    Sr01 N1 Sr01 9_444 25 72.09(13) ?
    Sr01 N1 Sr01 . 25 99.5(2) ?
    Sr01 N1 Sr01 25 17_665 149.1(6) ?
    C1 N1 Sr01 . 17_665 105.5(3) ?
    C1 N1 Sr01 . 9_444 105.5(3) ?
    C1 N1 Sr01 . 25 105.5(3) ?
    C1 N1 Sr01 . . 105.5(3) ?
loop_
    _geom_torsion_atom_site_label_1
    _geom_torsion_atom_site_label_2
    _geom_torsion_atom_site_label_3
    _geom_torsion_atom_site_label_4
    _geom_torsion_site_symmetry_1
    _geom_torsion_site_symmetry_2
    _geom_torsion_site_symmetry_3
    _geom_torsion_site_symmetry_4
    _geom_torsion
    _geom_torsion_publ_flag
    Sr01 C1 N1 Sr01 . . . 9_444 180.000000 ?
    Sr01 C1 N1 Sr01 17_655 . . 25 75.25(6) ?
    Sr01 C1 N1 Sr01 1_545 . . 17_665 180.0 ?
    Sr01 C1 N1 Sr01 9_444 . . 25 75.25(6) ?
    Sr01 C1 N1 Sr01 . . . 17_665 75.25(6) ?
    Sr01 C1 N1 Sr01 17_655 . . 17_665 -104.75(6) ?
    Sr01 C1 N1 Sr01 25_655 . . 25 -104.75(6) ?
    Sr01 C1 N1 Sr01 25_655 . . 9_444 180.0 ?
    Sr01 C1 N1 Sr01 17_665 . . 25 180.0 ?
    Sr01 C1 N1 Sr01 9_544 . . 25 180.0 ?
    Sr01 C1 N1 Sr01 9_444 . . 17_665 -104.75(6) ?
    Sr01 C1 N1 Sr01 17_655 . . 9_444 0.000000 ?
    Sr01 C1 N1 Sr01 9_544 . . 17_665 0.000000 ?
    Sr01 C1 N1 Sr01 . . . 25 -104.75(6) ?
    Sr01 C1 N1 Sr01 25_655 . . . 0.000000 ?
    Sr01 C1 N1 Sr01 1_545 . . 9_444 -75.25(6) ?
    Sr01 C1 N1 Sr01 9_444 . . . 180.0 ?
    Sr01 C1 N1 Sr01 1_545 . . 25 0.0 ?
    Sr01 C1 N1 Sr01 17_655 . . . 180.0 ?
    Sr01 C1 N1 Sr01 17_665 . . 9_444 104.75(6) ?
    Sr01 C1 N1 Sr01 1_545 . . . 104.75(6) ?
    Sr01 C1 N1 Sr01 25_655 . . 17_665 75.25(6) ?
    Sr01 C1 N1 Sr01 17_665 . . . -75.25(6) ?
    Sr01 C1 N1 Sr01 25 . . 9_444 -75.25(6) ?
    Sr01 C1 N1 Sr01 25 . . . 104.75(6) ?
    Sr01 C1 N1 Sr01 25 . . 17_665 180.0 ?
    Sr01 C1 N1 Sr01 9_544 . . . -75.25(6) ?
    Sr01 C1 N1 Sr01 9_544 . . 9_444 104.75(6) ?
_shelx_space_group_comment
;
The symmetry employed for this shelxl refinement is uniquely defined
by the following loop, which should always be used as a source of
symmetry information in preference to the above space-group names.
They are only intended as comments.
;
_shelx_estimated_absorpt_T_min     0.997
_shelx_estimated_absorpt_T_max     0.997
_shelx_hkl_file
;
   1   0  -1   -2.40    5.02
  -1   0   1   -3.40    6.16
  -1   0   3    7.92   13.80
  -1  -1   2 9564.69  269.92
   1  -1  -2 9910.50  309.48
   1   1  -2 9745.23  318.81
  -1   1   2 9999.00  247.10
  -2   1   1  323.29   70.69
   1   2  -1  360.05   40.84
   2  -1  -1  271.81   56.49
  -1  -2   1  352.77   51.13
  -1  -2   3   81.73   30.07
   2  -1  -3  117.95   34.21
  -2   1   3  111.78   30.04
  -2   1   5   46.88   25.84
  -2   0   2 4774.02  214.75
   2   0  -2 4738.36  186.75
  -2   0   4 2798.56  189.96
   2   0  -4 2689.55  261.91
  -2  -1   1  354.18   97.88
  -1   2   1  338.18   38.62
   2   1  -1  248.39   55.24
   1  -2  -1  350.62   31.93
  -1   2   3   84.51   30.71
  -2  -1   3  119.40   35.46
   2   1  -3  124.39   38.88
  -2  -1   5  174.59   73.69
   2   2  -2 3008.89  159.70
   2  -2  -2 2817.49  135.55
  -2  -2   2 2721.18  189.28
  -2   2   2 2668.15  163.48
   2   2  -4 2864.67  281.76
  -2  -2   4 2986.32  200.22
  -2   2   4 3204.02  189.55
   2  -2  -4 2601.64  259.52
   3  -2  -1   13.73    6.05
   2   3  -1   -5.55    6.08
  -2  -3   3    5.37   14.83
  -3   2   3  -15.55   20.80
   2   3  -3   11.44   17.53
   3  -2  -3    5.17   14.41
  -3   2   5   -6.00   17.21
  -2  -3   5    8.53   23.51
   3  -2  -5   13.73   28.21
  -3   2   7    6.09   20.49
  -1  -3   2 3243.57  144.08
   3  -1  -2 3164.76  198.48
  -3   1   2 3043.63  264.08
   1   3  -2 3060.29  196.33
  -3   1   4 2203.28  184.67
   3  -1  -4 2152.00  176.80
  -1  -3   4 2213.52  209.34
  -3   1   6 1290.79  155.37
   0  -3   1    4.36    2.64
   3   0  -1   -4.27   19.87
   3   0  -3    2.34    9.40
  -3   0   3   -8.39   27.22
  -3   0   5  -13.47   11.65
   3   0  -5   13.05   20.93
  -3   0   7    9.07   10.36
   3   1  -2 2912.79  206.77
  -1   3   2 3115.00  125.13
  -3  -1   2 3045.22  277.75
  -3  -1   4 2241.36  193.07
   3   1  -4 2355.84  198.05
  -3  -1   6 1219.02  160.28
   3   1  -6 1018.46  230.88
   3   2  -1   47.38   59.56
   2  -3  -1   -7.86   15.02
   3   2  -3  -10.16    9.98
  -2   3   3    2.93    3.76
  -3  -2   3  -13.38   22.64
   2  -3  -3    8.22   14.68
   3   2  -5   -9.71   44.00
  -3  -2   5  -10.79   23.05
  -2   3   5   -5.60   14.45
  -3  -2   7   67.28   50.00
  -3   3   2 3616.04  292.08
  -3  -3   2 3942.87  373.98
   3   3  -2 3792.78  224.05
   3  -3  -2 3598.65  184.72
   3  -3  -4  818.97  115.81
  -3   3   4  879.90  112.49
   3   3  -4  887.20  126.52
  -3  -3   4  815.99  125.14
  -3   3   6 1562.16  159.70
  -3  -3   6 1605.35  179.77
   3   4  -1   21.64   32.79
   3   4  -3    8.05    6.72
   4  -3  -3   -3.32    3.87
  -3  -4   3   31.65   42.28
  -4   3   3  -33.31   57.66
   4  -3  -5   14.10   19.79
  -4   3   5   22.40   11.72
   3   4  -5   22.38    7.33
  -3  -4   5   16.21   22.97
  -4   3   7   42.54   32.21
  -3  -4   7  -28.12   43.16
   2   4  -2 1811.02  123.40
   4  -2  -2 1487.50  170.75
  -2  -4   2 1560.89  169.20
  -4   2   4 2075.05  224.17
   4  -2  -4 2176.62  170.98
  -2  -4   4 1803.24  154.61
  -4   2   6  669.89  127.89
  -2  -4   6  753.63  128.06
   4  -2  -6  626.92  144.86
  -4   2   8  536.24  120.35
   1   4  -1   40.61   15.43
  -1  -4   1   61.09   33.21
  -1  -4   3   50.52   23.11
   4  -1  -3   34.97   24.22
  -4   1   3   19.76   29.45
   4  -1  -5  -13.87   25.11
  -4   1   5   -6.80   10.08
  -4   1   7  143.76  106.74
   4  -1  -7  -50.45   19.20
   0  -4   2 3151.46  186.54
   4   0  -2 2665.77  246.56
   4   0  -4 1828.78  171.85
  -4   0   4 1676.37  209.76
   4   0  -6 1113.93  198.90
  -4   0   6 1092.95  161.87
  -4   0   8  554.19  122.87
  -1   4   1   37.30   16.73
   4   1  -3   72.31   86.21
  -1   4   3   45.63   19.39
  -4  -1   3  134.60  155.46
   4   1  -5   38.11   26.20
  -4  -1   5   42.24   29.48
  -4  -1   7  -33.54   37.98
   4   1  -7   58.97   90.71
   4   2  -2 1473.14  178.48
  -2   4   2 1512.07  130.37
   2  -4  -2 1542.26  103.93
   4   2  -4 2191.34  193.58
  -2   4   4 1870.89  138.76
  -4  -2   4 1978.91  240.61
  -4  -2   6  717.58  136.28
   4   2  -6  766.37  172.97
  -4  -2   8  614.83  151.38
   3  -4  -1   10.35   14.84
   3  -4  -3    6.47   18.25
   4   3  -3    0.08   15.09
  -4  -3   3   -8.93   37.86
  -3   4   3  -19.66   46.42
   4   3  -5   28.25   23.54
  -3   4   5    6.01    6.54
  -3   4   7    6.59   15.56
  -4  -3   7  -46.47   37.78
   4   3  -7  -69.81   88.01
   4  -4  -2 1042.55  114.61
   4   4  -2  897.62  126.59
   4  -4  -4 1440.98  146.25
   4   4  -4 1599.31  166.85
  -4  -4   4 1405.36  216.86
  -4   4   4 1330.67  181.38
  -4   4   6  472.13  103.34
  -4  -4   6  385.93  105.49
   4  -4  -6  315.73  113.15
   4   4  -6  424.25  131.57
  -4   4   8  386.33   92.92
   4   5  -3   34.76   21.70
  -4  -5   3   84.86   93.65
   5  -4  -3   24.09   27.43
   4   5  -5   27.13   10.54
  -5   4   5    2.79   45.68
   5  -4  -5   -6.22   19.60
  -4  -5   5    7.22   27.47
  -4  -5   7   41.82   42.87
  -5   4   7   -3.93   38.56
   5  -4  -7  -33.11   64.97
   3   5  -2 1325.88  117.49
   5  -3  -2 1579.34  207.73
   3   5  -4  895.05  138.20
   5  -3  -4 1000.66  125.89
  -3  -5   4  883.59  145.14
  -5   3   4  973.24  192.58
   5  -3  -6  597.66  135.87
  -5   3   6  703.44  156.69
  -3  -5   6  608.91  121.22
   2   5  -1   64.68   22.14
  -5   2   3   14.73   40.27
   5  -2  -3   -4.73   25.78
  -2  -5   3  -26.17   28.38
   2   5  -3    9.40   13.52
   5  -2  -5   28.25   16.91
  -2  -5   5   44.30   33.40
  -5   2   5   -1.50   27.43
   5  -2  -7  101.96   67.33
  -5   2   7   -1.88   13.00
   1   5   0 1221.95   70.41
  -1  -5   2 1879.12  126.66
   5  -1  -2 2255.08  260.90
  -5   1   4 1083.72  210.85
   5  -1  -4 1069.49  136.74
  -1  -5   4  999.53  114.08
   5  -1  -6 1013.70  169.77
  -5   1   6  960.30  179.47
   5   0  -3   26.37   35.08
  -5   0   3  -13.71   50.89
   5   0  -5   -8.09   21.81
  -5   0   5  -14.89   33.01
   5   0  -7   56.01   72.67
  -5   0   7   18.26   37.75
  -1   5   2 2018.58   97.51
   5   1  -2 1967.44  239.87
  -5  -1   4  991.02  210.10
   5   1  -4  992.15  136.62
  -5  -1   6 1048.49  204.07
   5   1  -6 1026.75  172.26
   2  -5  -1   62.29   16.81
  -2   5   3   15.68   18.04
   5   2  -3   60.71   43.33
   5   2  -5    8.78    6.87
  -2   5   5   24.48   14.45
  -5  -2   5    9.89   35.01
   5   2  -7   13.10   14.39
  -5  -2   7   47.40   42.48
   3  -5  -2 1434.25   99.76
   5   3  -2 1202.12  174.68
  -5  -3   4  892.81  212.99
   5   3  -4 1037.87  141.79
  -3   5   4  841.04  109.33
   3  -5  -4  680.16  125.68
   5   3  -6  632.95  144.22
  -3   5   6  578.77   88.08
  -5  -3   6  748.34  176.42
   5   4  -3   16.39    6.93
   4  -5  -3   34.35   20.43
  -4   5   3   32.68   38.34
  -5  -4   5   -9.82   40.58
   5   4  -5   -4.04   28.34
  -4   5   5   39.96   27.87
   4  -5  -5   35.59   45.39
  -4   5   7   10.63   29.57
  -5  -4   7  112.40   93.44
   5  -5  -2 1094.32  140.74
   5   5  -2  809.23  124.33
  -5   5   4  446.75  128.75
  -5  -5   4  369.48  146.58
   5   5  -4  528.28   97.66
   5  -5  -4  575.63   86.72
   5   5  -6  391.54  113.13
  -5   5   6  450.56  113.40
  -5  -5   6  495.10  156.31
   5  -5  -6  509.31  126.35
   5   6  -3   -3.77    3.50
   6  -5  -3  -10.91   31.41
   5   6  -5  -13.83   13.14
   6  -5  -5   -9.42   20.79
  -5  -6   5  -19.48   55.77
  -6   5   5  -34.06   52.59
   4   6  -2  699.84   91.82
   4   6  -4  495.54   88.80
  -4  -6   4  462.58  134.27
   6  -4  -4  622.96  109.88
   6  -4  -6  409.35  107.07
  -6   4   6  420.53  143.95
  -4  -6   6  277.78  106.06
   4   6  -6  183.37   73.16
   3   6  -1   -1.31   11.31
   3   6  -3   -6.93   13.29
   6  -3  -3    9.98   26.92
  -3  -6   3   23.67   49.50
  -6   3   5   27.31   59.24
   6  -3  -5    3.90   12.94
  -3  -6   5  -26.55   22.48
  -3  -6   7  -19.16   18.68
   2   6   0  795.81   76.19
   2   6  -2  785.40   84.08
   6  -2  -4  957.85  153.11
  -2  -6   4  658.98  110.32
  -6   2   4 1155.75  300.84
  -6   2   6  604.27  185.21
   6  -2  -6  633.92  136.04
  -2  -6   6  384.11   90.82
   6  -1  -3    9.01   31.38
  -1  -6   3   13.56   10.52
  -1  -6   5   19.43   24.61
   6  -1  -5  -29.54   19.52
  -6   1   5   45.49   58.28
   0   6   2  359.00   41.16
   0  -6   2  545.84   48.51
  -6   0   4 2321.43  435.08
   6   0  -4 1692.76  205.55
   6   0  -6  369.18  102.96
  -6   0   6  373.26  130.91
  -1   6   3    7.39    4.16
   6   1  -3  -11.38   17.44
   6   1  -5    6.61   10.00
  -6  -1   5   98.88   79.21
   2  -6   0  960.27   63.87
  -2   6   4  715.65   78.89
  -6  -2   6  572.94  186.14
   6   2  -6  603.12  133.60
   3  -6  -1    4.12    5.87
  -3   6   3  -16.82   28.58
   6   3  -3    7.78   24.30
   3  -6  -3  -18.12   16.85
  -3   6   5    1.26   10.67
  -6  -3   5   48.77   48.39
   6   3  -5   -3.04   21.08
  -3   6   7    3.69    5.30
   4  -6  -2  834.60   84.05
   4  -6  -4  537.41   96.73
  -6  -4   4  776.97  269.86
   6   4  -4  549.47  110.17
  -4   6   4  421.28   95.77
  -6  -4   6  416.46  178.85
  -4   6   6  347.81   87.66
  -4   6   8  145.13   54.50
   6   5  -3   -4.91   15.49
   5  -6  -3    2.38   15.29
   5  -6  -5   25.04   30.64
  -5   6   5   24.49   32.84
   6   5  -5    2.92   19.56
  -5   6   7   29.72   27.70
   6  -6  -2  241.36   75.06
   6  -6  -4  721.15  109.07
   6   6  -4  509.12   93.96
   6  -6  -6   97.40   53.19
  -6   6   6   82.06   44.37
   6   7  -3   -5.38    8.60
   7  -6  -3   -7.95   18.51
   6   7  -5   -0.10   10.24
   7  -6  -5    2.36   20.19
   5   7  -2  431.03   77.22
   5   7  -4  194.83   53.60
   7  -5  -4  281.54   74.88
  -5  -7   6  251.67  122.25
   5   7  -6   65.62   32.39
   4   7  -1   15.06   14.09
   4   7  -3   -2.90    1.35
   7  -4  -3   57.29   42.69
   7  -4  -5   32.33   29.33
   4   7  -5   -7.87   10.80
  -4  -7   7  -13.78   22.58
   3   7   0  412.30   60.80
   3   7  -2  577.77   72.44
  -3  -7   4  383.99  108.41
   3   7  -4  215.65   71.16
  -3  -7   6  210.33   81.56
   2   7  -1  162.87   34.62
  -2  -7   3   56.98   43.94
  -7   2   5   -8.51   59.98
  -2  -7   5  -22.24   26.68
   7  -2  -5    8.55   12.64
   7  -1  -4  489.75  124.45
  -1  -7   4  322.54   62.33
   0  -7   3   -0.56    1.87
  -7   0   5  113.59  124.75
   7   0  -5  -11.84   19.00
   1  -7   2  863.37   65.82
   7   1  -4  413.24  111.78
  -1   7   4  317.11   42.09
  -2   7   3   18.04   14.95
  -2   7   5   -0.26    1.84
  -7  -2   5  896.93  427.13
   3  -7   0  668.71   74.74
   3  -7  -2  485.24   72.03
   7   3  -4  525.12  126.34
  -3   7   4  386.06   73.75
  -3   7   6  231.48   56.41
   4  -7  -1   19.43   13.89
   4  -7  -3   -6.81   11.18
  -4   7   5   16.04   29.65
   5  -7  -2  584.91   77.25
   5  -7  -4  250.67   60.54
   7   5  -4  273.94   82.37
   6  -7  -3    0.96   10.71
   6  -7  -5   -1.27   14.72
   7  -7  -4  134.71   51.22
  -4  -8   6   97.05   76.57
  -3  -8   5   19.29   42.11
  -3  -8   7   13.07   26.48
  -2  -8   4  319.96   89.22
  -2  -8   6   81.58   40.30
  -1  -8   3    8.08   13.70
  -1  -8   5   12.16   14.87
   0  -8   4  303.70   52.31
   3  -8  -1    8.08    9.14
   4  -8   0  525.33   84.50
   4  -8  -2  269.78   49.78
   5  -8  -1   11.41   21.94
   0   0   0    0.00    0.00
TITL tIdom5t2 in I4/mcm
REM I4/mcm (#140 with fixed user cell (not necessary: std = user cell)!)
CELL 0.29080   5.311338   5.311338   5.789958  90.0000  90.0000  90.0000
ZERR    1.00   0.002146   0.002146   0.005716   0.0000   0.0000   0.0000
LATT  2
SYMM -x,-y, z
SYMM -y, x, z
SYMM  y,-x, z
SYMM -x, y,-z+1/2
SYMM  x,-y,-z+1/2
SYMM  y, x,-z+1/2
SYMM -y,-x,-z+1/2
SFAC C N Sr
UNIT 1.00 1.00 1.00
TREF
HKLF 4
END
_computing_structure_solution     'SHELXT 2014/5 (Sheldrick, 2014)'
_computing_structure_solution     'SHELXT 2014/5 (Sheldrick, 2014)'
;
_shelx_hkl_checksum     95059
_shelx_res_file
;
    tidom5t2.res created by SHELXL-2014/7
TITL tidom5t2_c.res in I4/mcm
REM Old TITL tidom5t2_a.res in I4/mmm
REM SHELXT solution in I4/mcm
REM R1 0.201, Rweak 0.002, Alpha 0.028, Orientation as input
REM Formula found by SHELXT: N Sr
CELL 0.2908 5.3113 5.3113 5.79 90 90 90
ZERR 4 0.0021 0.0021 0.0057 0 0 0
LATT 2
SYMM -X,-Y,+Z
SYMM -Y,+X,+Z
SYMM +Y,-X,+Z
SYMM -X,+Y,0.5-Z
SYMM +X,-Y,0.5-Z
SYMM +Y,+X,0.5-Z
SYMM -Y,-X,0.5-Z
SFAC C N Sr
DISP C -0.001 0.0002 4.017
DISP N -0.0012 0.0004 5.096
DISP Sr 0.2304 0.6942 1213.0495
UNIT 4 8 4
L.S. 50
PLAN  5
SIZE 0.001 0.001 0.001
CONF
LIST 6
MORE -1
fmap 2
acta
REM <olex2.extras>
REM <HklSrc "%.\\tIdom5t2.hkl">
REM </olex2.extras>
WGHT    0.065100
FVAR       0.66902
SR01  3    0.500000    0.500000    0.250000    10.12500    0.01317    0.01317 =
         0.00918    0.00000    0.00000    0.00000
C1    1    0.500000    0.000000    0.000000    10.12500    0.01170    0.01170 =
         0.01299    0.00000    0.00000   -0.00818
N1    2    0.337349    0.162651    0.000000    10.25000    0.00926    0.00926 =
         0.01938    0.00000    0.00000    0.00150
HKLF 4
REM  tidom5t2_c.res in I4/mcm
REM R1 =  0.0604 for      70 Fo > 4sig(Fo)  and  0.0871 for all     109 data
REM     10 parameters refined using      0 restraints
END
WGHT      0.0651      0.0000
REM Highest difference peak  1.968,  deepest hole -1.690,  1-sigma level  0.470
Q1    1   0.2904  0.5000  0.2500  10.50000  0.05    1.97
Q2    1   0.4168  0.4136  0.1924  11.00000  0.05    1.94
Q3    1   0.5000  0.0000 -0.0577  10.25000  0.05    1.43
Q4    1   0.3414  0.0729  0.0000  10.50000  0.05    1.36
Q5    1   0.2540  0.0039 -0.1770  11.00000  0.05    1.31
;
_shelx_res_checksum     30253
