# Supplementary material for: Synthesis and crystal structure of γ-SrNCN at 38 GPa
Source: Acta Crystallogr E Crystallogr Commun. 2026 Jun 12;82(Pt 7):764–7. doi: 10.1107/S2056989026006080 (PMC13330835; doi:10.1107/S2056989026006080)
Supplement: Supplementary file 2 [file e-82-00764-Isup2.hkl]

data_I                                                                          
_shelx_title ' tidom5t2_c.res in I4/mcm'                                        
_shelx_refln_list_code          4                                               
_shelx_F_calc_maximum      134.63                                               
_exptl_crystal_F_000       232.00                                               
_reflns_d_resolution_high  0.4969                                               
                                                                                
loop_                                                                           
 _space_group_symop_operation_xyz                                               
 'x, y, z'                                                                      
 '-x, -y, z'                                                                    
 '-y, x, z'                                                                     
 'y, -x, z'                                                                     
 '-x, y, -z+1/2'                                                                
 'x, -y, -z+1/2'                                                                
 'y, x, -z+1/2'                                                                 
 '-y, -x, -z+1/2'                                                               
 'x+1/2, y+1/2, z+1/2'                                                          
 '-x+1/2, -y+1/2, z+1/2'                                                        
 '-y+1/2, x+1/2, z+1/2'                                                         
 'y+1/2, -x+1/2, z+1/2'                                                         
 '-x+1/2, y+1/2, -z+1'                                                          
 'x+1/2, -y+1/2, -z+1'                                                          
 'y+1/2, x+1/2, -z+1'                                                           
 '-y+1/2, -x+1/2, -z+1'                                                         
 '-x, -y, -z'                                                                   
 'x, y, -z'                                                                     
 'y, -x, -z'                                                                    
 '-y, x, -z'                                                                    
 'x, -y, z-1/2'                                                                 
 '-x, y, z-1/2'                                                                 
 '-y, -x, z-1/2'                                                                
 'y, x, z-1/2'                                                                  
 '-x+1/2, -y+1/2, -z+1/2'                                                       
 'x+1/2, y+1/2, -z+1/2'                                                         
 'y+1/2, -x+1/2, -z+1/2'                                                        
 '-y+1/2, x+1/2, -z+1/2'                                                        
 'x+1/2, -y+1/2, z'                                                             
 '-x+1/2, y+1/2, z'                                                             
 '-y+1/2, -x+1/2, z'                                                            
 'y+1/2, x+1/2, z'                                                              
                                                                                
_cell_length_a     5.3113                                                       
_cell_length_b     5.3113                                                       
_cell_length_c     5.7900                                                       
_cell_angle_alpha  90.000                                                       
_cell_angle_beta   90.000                                                       
_cell_angle_gamma  90.000                                                       
                                                                                
_shelx_F_squared_multiplier     1.000                                           
                                                                                
loop_                                                                           
 _refln_index_h                                                                 
 _refln_index_k                                                                 
 _refln_index_l                                                                 
 _refln_F_squared_calc                                                          
 _refln_F_squared_meas                                                          
 _refln_F_squared_sigma                                                         
 _refln_observed_status                                                         
   1   5   0       3189.35       2730.11       157.31 o                         
   2   6   0       2471.98       2010.23       183.72 o                         
   3   7   0       1479.17       1217.74       286.44 o                         
   4   8   0        903.70       1173.71       188.79 o                         
   1   2   1        593.42        751.13        37.35 o                         
   2   3   1          3.11          8.81        24.03 o                         
   1   4   1        131.52         96.78        23.98 o                         
   3   4   1          0.07         30.98        30.21 o                         
   2   5   1         91.14        141.20        29.91 o                         
   3   6   1          1.21          5.06        11.64 o                         
   2   7   1         43.96        363.89        77.35 o                         
   4   7   1         12.80         38.56        22.10 o                         
   3   8   1          1.42         18.05        20.42 o                         
   5   8   1         17.10         25.49        49.02 o                         
   1   1   2      18125.19      21931.03       314.76 o                         
   0   2   2      11465.90      10621.03       314.85 o                         
   2   2   2       6331.29       6296.69       177.21 o                         
   1   3   2       7220.40       6959.94       152.71 o                         
   3   3   2       8692.86       8263.17       270.74 o                         
   0   4   2       6133.45       6687.07       542.57 o                         
   2   4   2       3519.55       3553.83       125.35 o                         
   4   4   2       2157.87       2195.32       189.82 o                         
   1   5   2       4780.22       4452.25       158.15 o                         
   3   5   2       2852.95       3103.78       156.59 o                         
   5   5   2       2001.47       2135.06       318.48 o                         
   0   6   2       1316.67       1020.24       208.72 o                         
   2   6   2       2264.85       1754.76       187.85 o                         
   4   6   2       1587.69       1740.44       150.54 o                         
   6   6   2        328.51        539.25       167.70 o                         
   1   7   2       2162.95       1928.96       147.06 o                         
   3   7   2       1108.50       1195.92       114.12 o                         
   5   7   2       1021.77       1160.89       171.90 o                         
   4   8   2        414.30        602.75       111.22 o                         
   1   2   3        241.18        237.52        29.89 o                         
   2   3   3          1.81          1.10         7.52 o                         
   1   4   3         79.76         99.27        26.56 o                         
   3   4   3          0.03          0.77        11.82 o                         
   2   5   3         64.57         19.79        20.03 o                         
   4   5   3         58.35         59.22        15.51 o                         
   1   6   3          0.96         14.21         9.23 o                         
   3   6   3          0.98         -8.47        18.96 o                         
   5   6   3          3.56         -7.40         7.40 o                         
   2   7   3         34.64         62.39        43.50 o                         
   4   7   3          9.99         -3.70        34.41 o                         
   6   7   3          0.03         -8.18        14.09 o                         
   1   8   3         33.93         18.05        30.61 o                         
   0   2   4       6507.47       6170.84       343.56 o                         
   2   2   4       6879.92       6673.66       249.45 o                         
   1   3   4       5189.01       4984.62       191.26 o                         
   3   3   4       1994.35       1903.54       133.54 o                         
   0   4   4       3774.76       3956.20       297.00 o                         
   2   4   4       4379.92       4464.52       161.31 o                         
   4   4   4       2922.01       3260.34       192.77 o                         
   1   5   4       2105.67       2285.41       147.63 o                         
   3   5   4       2004.82       2015.23       110.52 o                         
   5   5   4        938.21       1157.59       120.34 o                         
   0   6   4       3150.02       4111.19       702.30 o                         
   2   6   4       1693.50       1723.77       238.31 o                         
   4   6   4       1072.94       1183.84        93.00 o                         
   6   6   4       1072.50       1380.26       236.86 o                         
   1   7   4        850.35        770.65        84.92 o                         
   3   7   4       1010.47        828.25       109.03 o                         
   5   7   4        377.05        547.27        72.62 o                         
   7   7   4        166.30        300.97       114.44 o                         
   0   8   4        808.97        678.53       116.87 o                         
   2   8   4        860.31        714.86       199.34 o                         
   1   2   5         81.27        178.82       142.67 o                         
   2   3   5          0.88         -4.74        19.14 o                         
   1   4   5         38.65         17.57        32.58 o                         
   3   4   5          0.01         37.22         9.48 o                         
   2   5   5         36.54         37.54        13.30 o                         
   4   5   5         36.14         30.62        17.12 o                         
   1   6   5          0.55         19.82        39.74 o                         
   3   6   5          0.66          4.19        18.04 o                         
   5   6   5          2.38         -6.41        19.30 o                         
   2   7   5         21.90          5.46       209.78 o                         
   4   7   5          6.12         12.74        26.61 o                         
   6   7   5          0.03          0.22        17.34 o                         
   1   8   5         21.55         27.17        33.22 o                         
   3   8   5          0.79         43.10        94.08 o                         
   1   3   6       2912.46       2723.67       224.42 o                         
   3   3   6       3411.73       3533.43       266.75 o                         
   0   4   6       2423.22       2460.79       280.50 o                         
   2   4   6       1566.16       1581.57       139.36 o                         
   4   4   6       1009.92        911.94       125.02 o                         
   1   5   6       2111.75       2260.10       201.08 o                         
   3   5   6       1344.89       1400.77       115.83 o                         
   5   5   6        962.40       1025.08       138.70 o                         
   0   6   6        653.91        828.45       180.81 o                         
   2   6   6       1043.61       1202.99       131.35 o                         
   4   6   6        751.29        731.19        93.37 o                         
   6   6   6        181.72        198.93        76.12 o                         
   3   7   6        561.98        501.31       103.66 o                         
   5   7   6        511.63        233.68       207.84 o                         
   2   8   6        340.64        182.27        90.04 o                         
   4   8   6        219.14        216.83       171.07 o                         
   2   3   7          0.42         53.35        68.36 o                         
   1   4   7         17.35        -34.23        92.46 o                         
   3   4   7          0.00        -13.30        41.91 o                         
   2   5   7         17.49         41.05        44.55 o                         
   4   5   7         18.38         39.42        44.30 o                         
   3   6   7          0.37         -3.04        25.53 o                         
   5   6   7          1.31         66.40        61.89 o                         
   4   7   7          2.96        -30.79        50.45 o                         
   3   8   7          0.44         29.20        59.16 o                         
   0   4   8       1221.09       1238.19       274.52 o                         
   2   4   8       1365.21       1271.86       210.48 o                         
   4   4   8        959.01        863.15       207.60 o                         
   4   6   8        397.48        324.25       121.77 o                         
                                                                                
